# Supplementary material for: Molecular Networking-Guided Isolation of New Etzionin-Type Diketopiperazine Hydroxamates from the Persian Gulf Sponge Cliona celata
Source: Mar Drugs. 2021 Jul 31;19(8):439. doi: 10.3390/md19080439 (PMC8402168; doi:10.3390/md19080439)
Supplement: Supplementary file 1 [file marinedrugs-19-00439-s001.zip]

Archive with 1 entries (1 files):
- marinedrugs-1285160-supplementary.pdf
